# Supplementary material for: Skin Rejuvenation Efficacy and Safety Evaluation of Kaempferia parviflora Standardized Extract (BG100) in Human 3D Skin Models and Clinical Trial
Source: Biomolecules. 2024 Jun 29;14(7):776. doi: 10.3390/biom14070776 (PMC11274994; doi:10.3390/biom14070776)
Supplement: Supplementary file 1 [file biomolecules-14-00776-s001.zip]

Archive with 1 entries (1 files):
- biomolecules-3018026-supplementary.pdf
